# Supplementary material for: Association between the ABO locus and hematological traits in Korean
Source: BMC Genet. 2012 Sep 10;13:78. doi: 10.1186/1471-2156-13-78 (PMC3472170; doi:10.1186/1471-2156-13-78)
Supplement: Additional file 2 — Table S1. Genomic inflation factor for hematological trait genome-wideassociation studies. [file 1471-2156-13-78-S2.xls]

## Sheet: Sheet1
Supplementary Table 1. Genomic inflation factor for hematological trait genome-wide association studies
Trait	mean χ2 statistics	Genomic inflation factor (λ)
White blood cell count	1.0237	1.01441
Red blood cell count	1.0422	1.02944
Hemoglobin	1.0307	1.032
Hematocrit	1.0328	1.03293
Platelet	1.02686	1.0281
Mean corpuscular volume	1.0334	1.02673
Mean corpuscular hemoglobin	1.0295	1.0199
Mean corpuscular hemoglobin concentration	1.0251	1.01529
