# Supplementary material for: Association between the ABO locus and hematological traits in Korean
Source: BMC Genet. 2012 Sep 10;13:78. doi: 10.1186/1471-2156-13-78 (PMC3472170; doi:10.1186/1471-2156-13-78)
Supplement: Additional file 4 — Table S2. SNP list of ABO gene region, minor allele frequency comparison, and genetic distance calculation between KARE and other populations. Underlined SNPs indicate the tagging SNPs for the ABO gene region used in the main paper. [file 1471-2156-13-78-S4.xls]

## Sheet: Sheet1
Supplementary Table S1. SNP list of ABO gene region, minor allele frequency comparison, and genetic distance calculation between KARE and other populations
	ABO locus				High LD						dbSNP					F-statistics distance between KARE and				HWE
Chr	SNP	Position	G//I	A1	groups	Strand	MAF	Missing	Allele	Function	CEU	HCB	JPT	YRI		CEU	HCB	JPT	YRI	p-values	References
9	rs8176749	135121009	I	T	1	-	0.195	0.052	C>T	Synonym	0.08	0.23	0.17	0.18		0.031	0.002	0.001	0.001	0.548
9	rs8176746	135121143	I	T	1	-	0.195	0.051	G>T	Leu->Met	0.08	0.23	0.18	0.18		0.031	0.002	0	0	0.576	RBC, MCHC, Hb, Hct (Kamatani et al., 2010)
9	rs8176743	135121236	I	T	1	-	0.214	0.006	C>T	Gly->Ser	0.08	0.24	0.19	0.18		0.038	0.001	0.001	0.002	0.942
9	rs8176740	135121293	I	T	2	-	0.213	0.02	A>T	Phe->Ile	0.26	0.41	0.38	0.33		0.003	0.046	0.032	0.018	0.605
9	rs7853989	135121413	I	C	1	+	0.214	0.006	G>C	Arg->Gly	0.1	0.23	0.19	0.26		0.025	0.001	0.001	0.003	0.913
9	rs8176732	135122124	I	G	2	-	0.212	0.005	A>G	Intron 6	0.28	0.31	0.32	0.2		0.007	0.013	0.015	0	0.797
9	rs8176731	135122171	I	C	3	-	0.428	0.002	T->C	Intron 6	0.36	0.57	0.5	0.51		0.004	0.02	0.005	0.006	0.671
9	rs2073823	135122337	I	A	1	+	0.214	0.006	G>A	Intron 6	0.08	0.23	0.19	0.28		0.039	0.001	0.001	0.006	0.913
9	rs8176730	135122346	I	C	1	-	0.216	0.027	T>C	Intron 6	0.1	0.22	0.2	0.24		0.027	0	0	0.001	0.942
9	rs8176728	135122382	I	C	2	-	0.212	0.005	G>C	Intron 6	0.26	0.32	0.27	0.22		0.003	0.015	0.005	0	0.797
9	rs8176722	135122575	I	A	1	-	0.214	0.005	C>A	Intron 6	0.08	0.23	0.19	0.15		0.033	0.001	0.001	0.008	0.913
9	rs8176720	135122693	G	C	3	-	0.428	0	T>C	Phe->Val	0.37	0.55	0.51	0.47		0.004	0.014	0.006	0.002	0.671
9	rs8176717	135122855	I	T	2	-	0.212	0.002	G>T	Intron 5	0.28	0.31	0.31	0.24		0.007	0.013	0.013	0.001	0.769
9	rs8176714	135122999	I	A	2	-	0.217	0.051	G>A	Intron 5	0.28	0.31	0.35	0.24		0.006	0.012	0.021	0	0.631
9	rs512770	135123327	I	A	2	-	0.212	0.001	G>A	Pro->Ser	0.17	0.32	0.28	0.24		0.003	0.015	0.006	0.001	0.798
9	rs641959	135123520	G	C	2	-	0.228	0.025	A>C	Intron 4	0.28	0.32	0.37	0.34		0.003	0.011	0.023	0.015	0.121
9	rs641943	135123535	G	G	2	-	0.22	0	A>G	Intron 4	0.29	0.31	0.35	0.34		0.007	0.011	0.02	0.017	0.887
9	rs514708	135123564	G	T	2	+	0.22	0	C>T	Intron 4	0.29	0.31	0.35	0.34		0.007	0.011	0.02	0.017	0.887
9	rs517414	135123855	I	A	2	+	0.212	0.001	G>A	Intron 4	0.28	0.31	0.33	0.24		0.006	0.012	0.017	0.001	0.826
9	rs638756	135124293	I	C	2	-	0.222	0.007	A>C	Intron 4	0.26	0.34	0.37	0.32		0.002	0.018	0.025	0.012	0.803
9	rs626035	135124815	I	G	2	-	0.22	0.002	T>G	Intron 4	0.26	0.32	0.33	0.31		0.002	0.013	0.015	0.01	0.83
9	rs547643	135124868	I	T	2	+	0.212	0.003	C>T	Intron 4	0.24	0.32	0.26	0.26		0.001	0.015	0.003	0.004	0.769
9	rs625593	135124917	I	A	2	-	0.212	0.003	G>A	Intron 4	0.2	0.3	0.17	0.22		0	0.01	0.003	0	0.769
9	rs8176707	135124929	G	T	4	-	0.08	0.022	G>T	intron 4	0.08	0.07	0.07	0		0	0.001	0.001	0.042	0.065
9	rs549331	135125016	I	G	2	+	0.22	0.002	C>G	Intron 4	0.26	0.33	0.32	0.29		0.002	0.014	0.013	0.007	0.83
9	rs549446	135125059	I	T	2	+	0.212	0.003	C>T	Arg->His	0.29	0.31	0.33	0.3		0.008	0.013	0.018	0.011	0.769
9	rs624601	135125186	I	A	2	-	0.22	0.002	G>A	Intron 3	0.28	0.31	0.35	0.34		0.005	0.011	0.021	0.017	0.83
9	rs613423	135125299	I	A	2	-	0.212	0.003	G>A	Intron 3	0.26	0.32	0.28	0.28		0.003	0.015	0.007	0.005	0.769
9	rs575259	135125573	I	G	2	+	0.217	0.009	A>G	Intron 3	0.27	0.31	0.33	0.31		0.003	0.011	0.016	0.011	1
9	rs579483	135126017	I	A	2	+	0.212	0.003	T>A	Intron 3	0.25	0.33	0.29	0.28		0.002	0.018	0.009	0.006	0.769
9	rs579622	135126063	I	A	2	+	0.212	0.003	G>A	Intron 3	0.25	0.32	0.28	0.25		0.002	0.015	0.006	0.002	0.769
9	rs493211	135126337	I	A	2	+	0.212	0.003	G>A	Intron 3	0.26	0.35	0.31	0.19		0.003	0.025	0.013	0.001	0.769
9	rs688976	135126591	I	A	2	-	0.212	0.003	C>A	Phe->Val	0.28	0.31	0.24	0.28		0.006	0.013	0.001	0.005	0.769
9	rs687621	135126886	I	G	5	-	0.484	0.012	A>G	Intron 2	0.36	0.39	0.41	0.45		0.017	0.009	0.006	0.001	0.139	sICAM (Pare et al., 2008)
9	rs687289	135126927	I	A	5	-	0.476	0.011	G>A	Intron 2	0.36	0.39	0.36	0.45		0.014	0.008	0.013	0.001	0.289
9	rs2073827	135126954	I	C	4	+	0.31	0.012	G>C	Intron 2	0.37	0.29	0.34	0.25		0.004	0.001	0.001	0.005	1
9	rs2073828	135126961	I	A	4	+	0.31	0.012	G>A	Intron 2	0.35	0.29	0.28	0.26		0.002	0	0.001	0.003	1
9	rs8176693	135127478	I	T	1	-	0.213	0.01	C>T	Intron 1	0.08	0.23	0.2	0.17		0.033	0.001	0	0.003	0.826
9	rs672316	135127946	G	G	2	-	0.22	0.001	T>G	Intron 1	0.29	0.31	0.35	0.3		0.007	0.011	0.02	0.009	0.643
9	rs657152	135129068	G	A	5	-	0.469	0.002	C>A	Intron 1	0.38	0.37	0.38	0.43		0.009	0.01	0.007	0.002	0.161
9	rs8176682	135129118	I	T	4	-	0.308	0.001	C>T	Intron 1	0.34	0.29	0.27	0.23		0.001	0	0.002	0.008	0.818
9	rs474279	135129438	G	T	2	+	0.215	0.001	C>T	Intron 1	0.28	0.34	0.33	0.28		0.006	0.019	0.016	0.006	0.856
9	rs8176681	135129575	G	C	4	-	0.308	0.001	T>C	Intron 1	0.35	0.29	0.27	0.26		0.002	0	0.002	0.006	0.752
9	rs514659	135132024	I	C	5	+	0.476	0.013	A>C	Intron 1	0.36	0.39	0.36	0.49		0.013	0.008	0.014	0	0.226
9	rs644234	135132038	I	G	5	-	0.476	0.013	A>C	Intron 1	0.37	0.4	0.37	0.44		0.011	0.007	0.011	0.001	0.226
9	rs643434	135132176	I	A	5	-	0.476	0.013	G>A	Intron 1	0.38	0.38	0.35	0.49		0.01	0.01	0.016	0	0.226
9	rs545971	135133193	I	T	5	+	0.476	0.013	C>T	Intron 1	0.36	0.39	0.35	0.49		0.014	0.008	0.016	0	0.226
9	rs612169	135133263	I	G	5	+	0.476	0.013	A>G	Intron 1	0.37	0.4	0.39	0.44		0.012	0.007	0.007	0.001	0.226
9	rs674302	135136485	I	A	5	+	0.476	0.014	T>A	Intron 1	0.36	0.39	0.35	0.49		0.014	0.008	0.016	0	0.236
9	rs505922	135139050	I	C	5	+	0.477	0.019	T>C	Intron 1	0.36	0.4	0.4	0.33		0.013	0.007	0.007	0.024	0.235
9	rs529565	135139321	I	C	5	+	0.477	0.023	T>C	Intron 1	0.36	0.4	0.35	0.4		0.014	0.006	0.016	0.006	0.101
9	rs568203	135141266	I	A	2	+	0.216	0.003	C>A	5' Upstream	0.28	0.34	0.33	0.2		0.006	0.018	0.015	0	0.828
9	rs552148	135143302	G	T	2	+	0.213	0.013	C>T	5' Upstream	0.29	0.34	0.34	0.21		0.008	0.019	0.02	0	0.769
9	rs651007	135143696	G	T	6	-	0.262	0	C>T	5' Upstream	0.2	0.16	0.22	0.15		0.005	0.015	0.003	0.021	0.85	sE-selectin (Qi et al., 2010)
9	rs579459	135143989	I	C	6	+	0.263	0.006	T>C	5' Upstream	0.2	0.16	0.22	0.15		0.005	0.015	0.003	0.021	0.95	CAD risk (Schunkert et al., 2011); sE-selectin (Paterson et al., 2011); sP-selectin (Barbalic et al., 2010)
9	rs649129	135144125	I	T	6	-	0.263	0.006	C>T	5' Upstream	0.22	0.16	0.18	0.09		0.003	0.017	0.011	0.05	0.95	sICAM (Barbalic et al., 2010)
9	rs495828	135144688	I	T	6	+	0.258	0.021	G>T	5' Upstream	0.19	0.16	0.22	0.15		0.008	0.014	0.003	0.019	0.561	RBC, MCHC,Hb, Hct (Kamatani et al., 2010)
9	rs502361	135145410	I	C	2	+	0.22	0.019	G>C	5' Upstream	0.26	0.34	0.34	0.19		0.002	0.019	0.018	0.001	0.692
Notes. G/I: genotype/imputed SNP, A1: minor allele, MAF: minor-allele frequency, dbSNP (http://www.ncbi.nlm.nih.gov/snp), CEU: Caucasian, HCB: Han Chinese, JPT: Japanese, YRI: African, HWE: Hardy-Weinberg equilibrium, LD groups: high linkage disequilibrium SNPs (r2 > 0.9) group, underlined SNPs indicated the tagging SNPs for the high LD SNPs
